# Supplementary material for: Comprehensive Taste Profile Assessment of Underexplored Amino Acids and Protein Derivatives in Umami and Koku
Source: Foods. 2026 May 21;15(10):1826. doi: 10.3390/foods15101826 (PMC13205270; doi:10.3390/foods15101826)
Supplement: Supplementary file 1 [file foods-15-01826-s001.zip]

Archive with 1 entries (1 files):
- foods-4245082-supplementary.pdf
